# Supplementary material for: Preclinical Evaluation of a PSMA-Targeting Homodimer with an Optimized Linker for Imaging of Prostate Cancer
Source: Molecules. 2023 May 11;28(10):4022. doi: 10.3390/molecules28104022 (PMC10223019; doi:10.3390/molecules28104022)
Supplement: Supplementary file 1 [file molecules-28-04022-s001.zip]

Archive with 1 entries (1 files):
- molecules-2385795-supplementary.pdf
